# Supplementary material for: Genetic Diversity and Ethnic Tapestry of Kazakhstan as Inferred from HLA Polymorphism and Population Dynamics: A Comprehensive Review
Source: Genes (Basel). 2025 Mar 15;16(3):342. doi: 10.3390/genes16030342 (PMC11941833; doi:10.3390/genes16030342)
Supplement: Supplementary file 1 [file genes-16-00342-s001.zip]

Archive with 1 entries (1 files):
- genes-3514104-supplementary.pdf
